# Supplementary material for: Consumer Acceptance of Alternative Proteins: Exploring Determinants of the Consumer Willingness to Buy in Germany
Source: Foods. 2025 Jul 9;14(14):2427. doi: 10.3390/foods14142427 (PMC12294508; doi:10.3390/foods14142427)
Supplement: Supplementary file 1 [file foods-14-02427-s001.zip]

Archive with 1 entries (1 files):
- foods-3686952-supplementary.pdf
